# Supplementary material for: Satellite imagery and machine learning for identification of aridity risk in central Java Indonesia
Source: PeerJ Comput Sci. 2021 May 18;7:e415. doi: 10.7717/peerj-cs.415 (PMC8157165; doi:10.7717/peerj-cs.415)
Supplement: Supplemental Information 3 [file peerj-cs-07-415-s003.r]

library(outbreaks)
library(tidyverse)
library(plyr)
library(mice)
library(caret)
library(purrr)

H7N9 <- read.csv("C:/eksperimen/eksperimen/ave_inves_1819_4.csv", header=T, dec=",", sep=";")
H7N9_backup <- H7N9 
H7N9_backup <- fluH7N9_china_2013
head (H7N9)

H7N9$luas[which(H7N9$luas == "?")] <- NA
#H7N9_gather <- H7N9 %>% mutate(case_id = paste("luas", luas, sep = "_"),luas = as.numeric(luas)) %>%
H7N9$case.ID <- paste("code", H7N9$kode_stat, sep = "_")
head(H7N9)

library(tidyr)
H7N9_gather <- H7N9 %>%  gather(Group, Date, bai_1819:ndvi_1819)
H7N9_gather$Group <- factor(H7N9_gather$Group, levels = c("bai_1819", "ndvi_1819", "csi_1819"))

library(plyr)
H7N9_gather$Group <- mapvalues(H7N9_gather$Group, from = c("bai_1819", "ndvi_1819", "csi_1819"), 
          to = c("bai_1819", "ndvi_1819", "csi_1819"))

#H7N9_gather$nama_kab <- mapvalues(H7N9_gather$nama_kab,from = c("BANYUMAS", "PURBALINGGA", "BANJARNEGARA", "KEBUMEN", 
#"PURWOREJO", "WONOSOBO", "MAGELANG", "BOYOLALI", "KLATEN", "SUKOHARJO","GROBOGAN","PATI","KUDUS","JEPARA","DEMAK","SEMARANG",
#"TEMANGGUNG","KENDAL","BATANG", "PEKALONGAN","PEMALANG","KOTA MAGELANG",
#"KOTA SURAKARTA","KOTA SALATIGA","KOTA SEMARANG","KOTA PEKALONGAN"), to = rep("Other", 26))


H7N9_gather$nama_kab <- mapvalues(H7N9_gather$nama_kab,from = c("BANYUMAS", "PURBALINGGA", "BANJARNEGARA", "KEBUMEN", 
"PURWOREJO", "WONOSOBO", "MAGELANG", "BOYOLALI", "KLATEN", "SUKOHARJO"), to = rep("Other", 10))

levels(H7N9_gather$ddr) <- c(levels(H7N9_gather$ddr), "unknown")
H7N9_gather$ddr[is.na(H7N9_gather$ddr)] <- "unknown"
head(H7N9_gather)

my_theme <- function(base_size = 12, base_family = "sans"){
  theme_minimal(base_size = base_size, base_family = base_family) +
  theme(
    axis.text = element_text(size = 12),
    axis.text.x = element_text(angle = 45, vjust = 0.5, hjust = 0.5),
    axis.title = element_text(size = 14),
    panel.grid.major = element_line(color = "grey"),
    panel.grid.minor = element_blank(),
    panel.background = element_rect(fill = "aliceblue"),
    strip.background = element_rect(fill = "lightgrey", color = "grey", size = 1),
    strip.text = element_text(face = "bold", size = 12, color = "black"),
    legend.position = "bottom",
    legend.justification = "top", 
    legend.box = "horizontal",
    legend.box.background = element_rect(colour = "grey50"),
    legend.background = element_blank(),
    panel.border = element_rect(color = "grey", fill = NA, size = 0.5)
  )
}

ggplot(data = H7N9_gather, aes(x = Date, y = luas, fill = ddr)) +
  stat_density2d(aes(alpha = ..level..), geom = "polygon") +
  geom_jitter(aes(color = ddr, shape = ddr), size = 1.5) +
  geom_rug(aes(color = ddr)) +
  scale_y_continuous(limits = c(0, 90)) +
  labs(
    fill = "Outcome",
    color = "Outcome",
    alpha = "Level",
    shape = "Gender",
    x = "Date in 2013",
    y = "Age",
    title = "2013 Influenza A H7N9 cases in China",
    subtitle = "Dataset from 'outbreaks' package (Kucharski et al. 2014)",
    caption = ""
  ) +
  facet_grid(Group ~ nama_kab) +
  my_theme() +
  scale_shape_manual(values = c(15, 16, 17)) +
  scale_color_brewer(palette="Set1", na.value = "grey50") +
  scale_fill_brewer(palette="Set1")

ggplot(data = fluH7N9_china_2013_gather, aes(x = Date, y = age, color = outcome)) +
  geom_point(aes(color = outcome, shape = gender), size = 1.5, alpha = 0.6) +
  geom_path(aes(group = case_id)) +
  facet_wrap( ~ province, ncol = 2) +
  my_theme() +
  scale_shape_manual(values = c(15, 16, 17)) +
  scale_color_brewer(palette="Set1", na.value = "grey50") +
  scale_fill_brewer(palette="Set1") +
  labs(
    color = "Outcome",
    shape = "Gender",
    x = "Date in 2013",
    y = "Age",
    title = "2013 Influenza A H7N9 cases in China",
    subtitle = "Dataset from 'outbreaks' package (Kucharski et al. 2014)",
    caption = "\nTime from onset of flu to outcome."
  )

dataset <- fluH7N9_china_2013 %>%
  mutate(hospital = as.factor(ifelse(is.na(date_of_hospitalisation), 0, 1)),
         gender_f = as.factor(ifelse(gender == "f", 1, 0)),
         province_Jiangsu = as.factor(ifelse(province == "Jiangsu", 1, 0)),
         province_Shanghai = as.factor(ifelse(province == "Shanghai", 1, 0)),
         province_Zhejiang = as.factor(ifelse(province == "Zhejiang", 1, 0)),
         province_other = as.factor(ifelse(province == "Zhejiang" | province == "Jiangsu" | province == "Shanghai", 0, 1)),
         days_onset_to_outcome = as.numeric(as.character(gsub(" days", "",
                                      as.Date(as.character(date_of_outcome), format = "%Y-%m-%d") - 
                                        as.Date(as.character(date_of_onset), format = "%Y-%m-%d")))),
         days_onset_to_hospital = as.numeric(as.character(gsub(" days", "",
                                      as.Date(as.character(date_of_hospitalisation), format = "%Y-%m-%d") - 
                                        as.Date(as.character(date_of_onset), format = "%Y-%m-%d")))),
         age = age,
         early_onset = as.factor(ifelse(date_of_onset < summary(fluH7N9_china_2013$date_of_onset)[[3]], 1, 0)),
         early_outcome = as.factor(ifelse(date_of_outcome < summary(fluH7N9_china_2013$date_of_outcome)[[3]], 1, 0))) %>%
  subset(select = -c(2:4, 6, 8))
rownames(dataset) <- dataset$case_id
dataset[, -2] <- as.numeric(as.matrix(dataset[, -2]))
head(dataset)

md.pattern(dataset)

dataset_impute <- mice(data = dataset[, -2],  print = FALSE)

datasets_complete <- right_join(dataset[, c(1, 2)], 
                           complete(dataset_impute, "long"),
                           by = "case_id") %>%
  select(-.id)

head(datasets_complete)

datasets_complete %>%
  gather(x, y, age:early_outcome) %>%
  ggplot(aes(x = y, fill = .imp, color = .imp)) +
    facet_wrap(~ x, ncol = 3, scales = "free") +
    geom_density(alpha = 0.4) +
    scale_fill_brewer(palette="Set1", na.value = "grey50") +
    scale_color_brewer(palette="Set1", na.value = "grey50") +
    my_theme()

train_index <- which(is.na(datasets_complete$outcome))
train_data <- datasets_complete[-train_index, ]
test_data  <- datasets_complete[train_index, -2]

set.seed(42)
val_data <- train_data %>%
  group_by(.imp) %>%
  nest() %>%
  mutate(val_index = map(data, ~ createDataPartition(.$outcome, p = 0.7, list = FALSE)),
         val_train_data = map2(data, val_index, ~ .x[.y, ]),
         val_test_data = map2(data, val_index, ~ .x[-.y, ]))

model_function <- function(df) {
  caret::train(outcome ~ .,
               data = df,
               method = "rf",
               preProcess = c("scale", "center"),
               trControl = trainControl(method = "repeatedcv", number = 5, repeats = 3, verboseIter = FALSE))}

set.seed(42)
val_data_model <- val_data %>%
  mutate(model = map(val_train_data, ~ model_function(.x)),
         predict = map2(model, val_test_data, ~ data.frame(prediction = predict(.x, .y[, -2]))),
         predict_prob = map2(model, val_test_data, ~ data.frame(outcome = .y[, 2],
                                                                prediction = predict(.x, .y[, -2], type = "prob"))),
         confusion_matrix = map2(val_test_data, predict, ~ confusionMatrix(.x$outcome, .y$prediction)),
         confusion_matrix_tbl = map(confusion_matrix, ~ as.tibble(.x$table)))

val_data_model %>%
  unnest(confusion_matrix_tbl) %>%
  ggplot(aes(x = Prediction, y = Reference, fill = n)) +
    facet_wrap(~ .imp, ncol = 5, scales = "free") +
    geom_tile() +
    my_theme()


val_data_model %>%
  unnest(predict_prob) %>%
  gather(x, y, prediction.Death:prediction.Recover) %>%
  ggplot(aes(x = x, y = y, fill = outcome)) +
    facet_wrap(~ .imp, ncol = 5, scales = "free") +
    geom_boxplot() +
    scale_fill_brewer(palette="Set1", na.value = "grey50") +
    my_theme()
