# Supplementary material for: Satellite imagery and machine learning for identification of aridity risk in central Java Indonesia
Source: PeerJ Comput Sci. 2021 May 18;7:e415. doi: 10.7717/peerj-cs.415 (PMC8157165; doi:10.7717/peerj-cs.415)
Supplement: Supplemental Information 4 [file peerj-cs-07-415-s004.r]

library(reshape2)
library(ggpubr)
library (ggplot2)
theme_set(theme_minimal() +  theme(legend.position = "botom"))

###VCI,TCI,VHI
VI<- read.csv("C:/eksperimen/annal of GIS/data inves/inves19.csv", header=T, dec=",", sep=";")
head(VI)
df <- VI
df$id_vi <- as.factor(df$id_vi)
head(df[, c("id_vi", "year", "month", "veg_indices")], 4)
#1
b <- ggplot(df, aes(x = year, y = veg_indices))
b + geom_point(aes(color = id_vi, shape = id_vi))+
  geom_smooth(aes(color = id_vi, fill = id_vi), 
              method = "lm", fullrange = TRUE) +
  facet_wrap(~id_vi) + scale_color_manual(values = c("#00AFBB", "#E7B800", "#FC4E07","#FC4E07"))+
  scale_fill_manual(values = c("#00AFBB", "#E7B800", "#FC4E07", "#FC4E07")) +
  theme_bw()+ stat_cor(method = "pearson", label.x = 5, label.y = 90)
  
#2
b <- ggplot(df, aes(x = year, y = veg_indices))
b + geom_point(aes(color = id_vi, shape = id_vi)) +
  geom_rug(aes(color = id_vi)) +
  geom_smooth(aes(color = id_vi), method = "lm", 
              se = TRUE, fullrange = TRUE)+
  scale_color_manual(values = c("#00AFBB", "#E7B800", "#FC4E07","#FC4E07" ))+
  ggpubr::stat_cor(aes(color = id_vi),method = "pearson", label.x = 5)+ theme_bw()


###SAVI, NDVI
VIS<- read.csv("C:/eksperimen/annal of GIS/data inves/inves25.csv", header=T, dec=",", sep=";")
head(VIS)
df <- VIS
df$id_vi <- as.factor(df$id_vi)
head(df[, c("id_vi", "year", "month", "veg_indices")], 4)
#1
b <- ggplot(df, aes(x = year, y = veg_indices))
b + geom_point(aes(color = id_vi, shape = id_vi))+
  geom_smooth(aes(color = id_vi, fill = id_vi), 
              method = "lm", fullrange = TRUE) +
  facet_wrap(~id_vi) + scale_color_manual(values = c("#00AFBB", "#E7B800", "#FC4E07","#FC4E07"))+
  scale_fill_manual(values = c("#00AFBB", "#E7B800", "#FC4E07", "#FC4E07")) +
  theme_bw()+ stat_cor(method = "pearson", label.x = 5, label.y = 1.6)
#2
b <- ggplot(df, aes(x = year, y = veg_indices))
b + geom_point(aes(color = id_vi, shape = id_vi)) +
  geom_rug(aes(color = id_vi)) +
  geom_smooth(aes(color = id_vi), method = "lm", 
              se = TRUE, fullrange = TRUE)+
  scale_color_manual(values = c("#00AFBB", "#E7B800", "#FC4E07","#FC4E07" ))+
  ggpubr::stat_cor(aes(color = id_vi),method = "pearson", label.x = 5)+ theme_bw()

b + geom_point(aes(color = season, shape = season))+
  stat_ellipse(aes(color = season), type = "t")+
  scale_color_manual(values = c("#00AFBB", "#E7B800", "#FC4E07", "#FC4E07"))

# Add group mean points and stars
ggscatter(df, x = "year", y = "veg_indices",
          color = "id_vi", palette = "npg",
          shape = "id_vi", ellipse = TRUE, 
          mean.point = TRUE, star.plot = TRUE,
          ggtheme = theme_minimal())
# Change the ellipse type to 'convex'
ggscatter(df, x = "year", y = "veg_indices",
          color = "id_vi", palette = "npg",
          shape = "id_vi",
          ellipse = TRUE, ellipse.type = "convex",
          ggtheme = theme_minimal())
